# Supplementary material for: Functional profiling of COVID-19 respiratory tract microbiomes
Source: Sci Rep. 2021 Mar 19;11:6433. doi: 10.1038/s41598-021-85750-0 (PMC7979704; doi:10.1038/s41598-021-85750-0)
Supplement: Supplementary file 2 — Supplementary file 1. [file 41598_2021_85750_MOESM2_ESM.zip]

Archive with 1 entries (1 files):
- Supplementary_File_S1.html
